# Supplementary material for: Prognostic Value of Nutritional Assessments on Overall Survival in Head and Neck Cancer Survivors with Radiation-Induced Brain Necrosis
Source: Nutrients. 2023 Apr 19;15(8):1973. doi: 10.3390/nu15081973 (PMC10141744; doi:10.3390/nu15081973)
Supplement: Supplementary file 1 [file nutrients-15-01973-s001.zip]

Archive with 1 entries (1 files):
- nutrients-2235929-supplementary.pdf
